# Supplementary material for: Impact on Postoperative Pain and Recovery of a Regional Analgesia Strategy Based on the Surgical Approach for Lung Resection: A Prospective Observational Study
Source: J Clin Med. 2022 Mar 2;11(5):1376. doi: 10.3390/jcm11051376 (PMC8911238; doi:10.3390/jcm11051376)
Supplement: Supplementary file 1 [file jcm-11-01376-s001.zip]

Archive with 1 entries (1 files):
- jcm-1587001-supplementary.pdf
